# Supplementary material for: Concordance between Phylogeographical and Biogeographical Patterns in the Brazilian Cerrado: Diversification of the Endemic Tree Dalbergia miscolobium (Fabaceae)
Source: PLoS One. 2013 Dec 2;8(12):e82198. doi: 10.1371/journal.pone.0082198 (PMC3846898; doi:10.1371/journal.pone.0082198)
Supplement: Table S2 — Variable sites of aligned nrDNA sequences. (XLS) [file pone.0082198.s003.xls]

## Sheet: Appendix S2
Appendix S2 Variable sites of aligned sequences of nrDNA sequences (region ITS) from 32 haplotypes of Dalbergia miscolobium identified. Sequences are numbered from the 5' to the 3' each region.
	Nucleotide variable positions
	2	2	2	2	2	2	3	3	3	5	5	5	6	6	6	Populations / States
	0	1	2	5	6	9	1	2	2	1	1	2	0	0	1	MS				MT			GO		DF		SP				MG														BA
Haplotype	5	1	8	3	3	9	6	8	9	4	6	8	5	7	0	AGU	BAT	NIO	NHA	GAR	BGA	CGU	PJA	PNO	DFE	AVA	ANA	EMA	IPE	PIR	BDE	COR	DAL	DEL	GMO	ICA	PAL	PER	RPE	SAL	SJO	TUP	UNA	VPA	MUC	PRA	RCO	Total
N1	G	G	C	G	G	C	G	A	G	G	A	G	A	C	G	9	5	5	3	6						5																						33
N2	.	.	.	.	.	.	.	.	.	.	.	.	G	.	.	4	9	9	6							6																						34
N3	.	.	.	.	.	.	A	.	.	.	.	.	.	.	.	12		7	2	2		1			4						8	2	4	1	6	2		5	10	3	3		4	6	1	1	4	88
N4	.	.	.	.	.	.	A	G	.	.	.	.	.	.	.	2		1	1	4	20	14	22	9																		22						95
N5	.	.	.	.	.	.	A	.	.	.	.	.	G	.	.	1																																1
N6	.	.	.	.	.	.	.	G	.	.	.	.	.	.	.					2		5		1		1																						9
N7	.	.	T	.	.	.	A	.	.	.	.	.	.	.	.										10						4	13	4	5					1	9	3		4		1	1	1	56
N8	A	.	.	.	.	T	A	.	.	.	.	A	.	T	.												4	1																				5
N9	A	A	.	.	.	T	A	.	A	.	.	A	.	T	.												4	11	19	16							9											59
N10	A	.	.	A	.	T	A	.	.	.	.	A	.	T	.												11	3		2							3											19
N11	A	A	.	A	.	T	A	.	A	.	.	A	.	T	.												1																					1
N12	A	.	.	.	.	T	A	.	A	.	.	A	.	T	.													2	1	2							3											8
N13	A	.	.	A	.	T	A	.	A	.	.	A	.	T	.													1																				1
N14	.	.	.	.	.	.	A	.	.	.	G	.	.	.	.																	2	1		4				2					2			4	15
N15	.	.	T	.	.	.	A	.	.	.	G	.	.	.	A																	2																2
N16	.	.	T	.	.	.	A	.	.	.	.	.	.	.	A																	1																1
N17	.	.	.	.	A	.	A	.	.	.	.	.	.	.	.																		1		1	3		9	3				4	3				24
N18	.	.	.	.	A	.	A	.	.	.	.	.	.	.	A																		3			3			2				2	7				17
N19	.	.	.	.	.	.	A	.	.	.	.	.	.	.	A																		1		1													2
N20	.	.	.	.	.	T	A	.	.	.	.	.	.	T	.																						1											1
N21	.	.	.	.	.	T	A	.	.	.	.	.	.	.	.																						1											1
N22	.	.	.	.	.	T	A	.	A	.	.	.	.	.	.																						2											2
N23	.	.	.	.	.	T	A	.	A	.	.	A	.	T	.																						1											1
N24	.	.	.	.	.	.	A	.	A	A	.	.	.	.	.																														9	1	3	13
N25	.	.	.	.	.	.	A	.	.	.	.	.	.	A	.																														2	2	5	9
N26	.	.	.	.	.	.	A	.	A	A	.	.	.	A	.																														3		1	4
N27	.	.	T	.	.	.	A	.	A	A	.	.	.	.	.																															1		1
